# Supplementary material for: Lysine methylation promotes NFAT5 activation and determines temozolomide efficacy in glioblastoma
Source: Nat Commun. 2023 Jul 10;14:4062. doi: 10.1038/s41467-023-39845-z (PMC10333326; doi:10.1038/s41467-023-39845-z)
Supplement: Supplementary file 3 — Source Data [file 41467_2023_39845_MOESM3_ESM.xlsx]

## Sheet: Figure 1a
Figure 1a
		NB	WHO 1/2	WHO 3	WHO 4
	IHC score	1	6	8	8
		3	8	8	9
		2	6	6	9
		3	4	4	12
		2	4	6	6
		1	3	8	9
		3	2	9	9
		4	2	6	12
			2	8	4
			3	6	9
			3	4	8
			4	3	6
				4	9
				6	12
				6	8
				8	12
					9
					9
					12
					9
					6
					9
					12
					9
					12
					4
					9
					9
					12
					8
					8
					9
					8
					9
					9
					12
					9
					4
					8
					8
					8
					6
					6
					4
					8
					4
					4
					6
					8
					8
					6
					4
					4
					6
					6

## Sheet: Figure 1e
Figure 1e

## Sheet: Figure 1f
Figure 1f
Group	TMZ Sensitive	TMZ Refractory
IHC score	6	9
	3	8
	3	8
	2	6
	4	4
	1	3

## Sheet: Figure 1g
Figure 1g

## Sheet: Figure 2b
Figure 2b
Experiment 1								Experiment 2								Experiment 3
Cell line	TMZ concentration (𝛍M)	Cell viability						Cell line	TMZ concentration (𝛍M)	Cell viability						Cell line	TMZ concentration (𝛍M)	Cell viability
U87/EGFR-NC	1	1.01744	1.00944	0.973117	1.00872	0.991279		U87/EGFR-NC	1	1.02501	0.994242	0.998052	0.995422	0.987275		U87/EGFR-NC	1	0.973149	1.02014	1.0108	1.00908	0.986831
	10	0.930826	0.922731	0.953213	0.962456	0.970102			10	0.981931	0.975683	0.979875	0.996876	0.988746			10	0.936782	0.993622	0.956789	0.945691	0.969144
	80	0.816529	0.879024	0.809862	0.804578	0.789245			80	0.927864	0.891671	0.889114	0.899842	0.978281			80	0.976759	0.963754	0.994673	0.996717	0.982235
	160	0.78824	0.801254	0.788432	0.81542	0.700625			160	0.81738	0.868593	0.87536	0.843965	0.808144			160	0.798393	0.649689	0.589792	0.683095	0.768315
	320	0.696254	0.654382	0.586724	0.570248	0.660135			320	0.61002	0.51163	0.54421	0.49664	0.587501			320	0.435567	0.457625	0.477768	0.516861	0.545635
	640	0.472889	0.484712	0.480768	0.490716	0.452825			640	0.519126	0.40316	0.317017	0.391862	0.346893			640	0.335889	0.316612	0.309578	0.372305	0.288595
	800	0.205612	0.214578	0.265437	0.260365	0.283587			800	0.30257	0.257169	0.357996	0.326389	0.339787			800	0.402456	0.417686	0.367786	0.381153	0.314686
	960	0.23307	0.154996	0.290228	0.202774	0.251499			960	0.16791	0.135293	0.179782	0.153951	0.14696			960	0.322677	0.315678	0.320968	0.294775	0.229999
Cell line	TMZ concentration (𝛍M)	Cell viability						Cell line	TMZ concentration (𝛍M)	Cell viability						Cell line	TMZ concentration (𝛍M)	Cell viability
U87/EGFR -NFAT5	1	1.01015	0.994441	0.995404	1.0023	0.997702		U87/EGFR -NFAT5	1	0.996061	1.00675	1.01947	1.00162	0.976102		U87/EGFR -NFAT5	1	1.00239	1.00109	1.00249	1.00612	0.987912
	10	0.974052	0.980432	0.931236	0.970001	0.970209			10	0.99869	0.968971	0.959869	0.971583	0.963038			10	0.956651	0.940243	0.900545	0.950665	0.904487
	80	0.939283	0.969412	0.999786	0.954828	0.983245			80	0.875601	0.889753	0.941745	0.927122	0.909023			80	0.999879	0.989949	0.979348	0.989954	1.02251
	160	0.890532	0.909367	0.941615	0.928765	0.932369			160	0.972213	0.972049	0.964296	0.968098	0.967789			160	0.980451	0.975098	0.989015	0.969355	0.991097
	640	0.88568	0.782435	0.78678	0.812767	0.810609			640	0.825754	0.772413	0.791655	0.834691	0.769158			640	0.801568	0.787734	0.778568	0.792737	0.773609
	960	0.80912	0.709675	0.729888	0.768756	0.76928			960	0.668765	0.624103	0.642078	0.659891	0.627965			960	0.715712	0.654468	0.678853	0.712824	0.681966
	1120	0.460005	0.4715	0.50103	0.461701	0.470007			1120	0.457024	0.462901	0.519601	0.497321	0.536754			1120	0.489845	0.549472	0.559971	0.479825	0.599615
	1400	0.416984	0.439988	0.398997	0.407999	0.419992			1400	0.439813	0.458974	0.427844	0.449471	0.413025			1400	0.376715	0.367828	0.397897	0.429571	0.417462
Cell line	TMZ concentration (𝛍M)	Cell viability						Cell line	TMZ concentration (𝛍M)	Cell viability						Cell line	TMZ concentration (𝛍M)	Cell viability
U251-NC	1	1.01744	0.959441	1.02312	0.988442	1.01156		U251-NC	1	0.984757	1.01824	1.03937	1.03715	0.920481		U251-NC	1	1.00529	1.00243	1.00614	1.00281	0.983326
	10	0.94525	0.940345	0.946758	0.942608	0.943813			10	0.967823	0.910962	0.938761	0.959831	0.953823			10	0.949375	0.941624	0.950353	0.955597	0.944988
	40	0.680925	0.770234	0.852673	0.831899	0.813606			40	0.778945	0.898181	0.919673	0.863076	0.907825			40	0.983559	0.985754	0.944173	0.898699	0.951106
	80	0.810919	0.805064	0.880808	0.805962	0.825921			80	0.748986	0.758579	0.808516	0.796757	0.730984			80	0.835095	0.868094	0.873099	0.899099	0.940001
	100	0.569423	0.499671	0.658119	0.519315	0.54964			100	0.506782	0.464834	0.452528	0.490523	0.469187			100	0.559459	0.576421	0.627009	0.618215	0.694594
	160	0.61091	0.420993	0.302955	0.405833	0.347875			160	0.388257	0.361834	0.426712	0.417732	0.370946			160	0.341771	0.293096	0.312255	0.305433	0.258775
	200	0.20094	0.209507	0.2074	0.202252	0.204723			200	0.346716	0.388512	0.392674	0.369127	0.350793			200	0.320494	0.269364	0.303094	0.297172	0.356988
	256	0.092919	0.100682	0.090623	0.08035	0.110171			256	0.224578	0.257358	0.267953	0.298782	0.279741			256	0.099919	0.215682	0.159661	0.118035	0.220171
Cell line	TMZ concentration (𝛍M)	Cell viability						Cell line	TMZ concentration (𝛍M)	Cell viability						Cell line	TMZ concentration (𝛍M)	Cell viability
U251 -NFAT5	1	1.01682	0.991108	0.992071	1.00396	0.996034		U251 -NFAT5	1	0.998541	1.01489	1.02209	1.01507	0.949403		U251 -NFAT5	1	0.931401	1.02252	1.01878	1.0011	1.02621
	10	0.949063	0.960894	0.95532	0.950451	0.977134			10	0.968913	0.998717	0.956922	0.987431	0.982718			10	0.985563	0.987594	0.957532	0.958751	0.987134
	40	0.971402	0.951099	0.998948	0.957899	0.967098			40	0.918975	0.915426	0.928962	0.897788	0.882095			40	0.997279	0.973949	0.987634	1.0286	0.994288
	80	0.931501	0.88998	0.984015	0.886665	0.910797			80	0.898762	0.837661	0.854924	0.845852	0.857703			80	0.952051	0.983998	0.991015	0.986065	0.991997
	160	0.885969	0.87995	0.846995	0.899709	0.869172			160	0.891043	0.846724	0.865729	0.898137	0.836619			160	0.826369	0.816765	0.800695	0.862009	0.797472
	256	0.645014	0.666815	0.614775	0.656064	0.641975			256	0.68041	0.690492	0.675305	0.650795	0.635071			256	0.594414	0.656415	0.604475	0.626664	0.590475
	320	0.60012	0.582011	0.630036	0.590125	0.600522			320	0.614592	0.566731	0.609531	0.583456	0.572517			320	0.630055	0.609021	0.685983	0.624785	0.629982
	640	0.370037	0.299088	0.366088	0.360888	0.355695			640	0.309713	0.258238	0.280413	0.316983	0.317472			640	0.340367	0.306599	0.326728	0.313488	0.293335

## Sheet: Figure 2c
Figure 2c
Experiment 1								Experiment 2								Experiment 3
Cell line	TMZ concentration (𝛍M)	Cell viability						Cell line	TMZ concentration (𝛍M)	Cell viability						Cell line	TMZ concentration (𝛍M)	Cell viability
U87/EGFRvIII-sg-NC	1	1.00485	1.00012	0.99503	1.00249	0.997516		U87/EGFRvIII-sg-NC	1	0.99906	1.00415	1.00211	1.00456	0.990118		U87/EGFRvIII-sg-NC	1	0.93188	1.00419	1.00546	1.00531	1.05316
	10	0.989664	0.989108	0.990088	0.988761	0.987672			10	0.988755	0.988891	0.991823	0.991539	0.990949			10	0.998365	0.978655	1.01476	0.970952	1.0112
	200	0.887858	0.914166	0.89254	0.882136	0.878332			200	0.951673	0.950924	0.952158	0.94618	0.948742			200	0.866164	0.804545	0.862727	0.814454	0.785686
	400	0.742564	0.725157	0.715143	0.720772	0.70757			400	0.835449	0.840209	0.838626	0.838072	0.835417			400	0.713818	0.732082	0.785076	0.797347	0.854097
	600	0.654355	0.656509	0.655094	0.655292	0.654179			600	0.694288	0.703341	0.717555	0.707778	0.705953			600	0.756545	0.707678	0.710808	0.702772	0.713096
	800	0.740205	0.741307	0.735279	0.742379	0.743409			800	0.62898	0.633164	0.627978	0.630696	0.627821			800	0.631455	0.695636	0.678281	0.678556	0.707057
	1000	0.662869	0.661298	0.656779	0.656566	0.66045			1000	0.552522	0.553658	0.551187	0.550328	0.543655			1000	0.554077	0.570727	0.604182	0.621927	0.620057
	1200	0.532021	0.524677	0.524162	0.529758	0.526587			1200	0.46526	0.46909	0.46386	0.458063	0.458993			1200	0.621455	0.543995	0.559273	0.595158	0.626369
	1600	0.452299	0.449801	0.4504	0.452032	0.450087			1600	0.554138	0.563397	0.553297	0.543942	0.539453			1600	0.547818	0.444182	0.402545	0.576563	0.541563
	2000	0.317428	0.316441	0.317417	0.316734	0.316544			2000	0.492577	0.493977	0.480874	0.472537	0.489948			2000	0.419982	0.487573	0.391754	0.401187	0.330345
Cell line	TMZ concentration (𝛍M)	Cell viability						Cell line	TMZ concentration (𝛍M)	Cell viability						Cell line	TMZ concentration (𝛍M)	Cell viability
U87/EGFRvIII-sg-NFAT5	1	1.00205	0.993	1.00495	0.997526	1.00247		U87/EGFRvIII-sg-NFAT5	1	1.00577	1.00626	1.00573	1.00039	0.981862		U87/EGFRvIII-sg-NFAT5	1	0.968543	1.00873	1.0172	1.01801	0.987521
	10	0.987774	0.984924	0.986134	0.986159	0.985848			10	0.979896	0.980671	0.979814	0.96891	0.960175			10	0.985695	0.978935	0.987175	0.986712	0.979895
	200	0.798285	0.798713	0.798105	0.799074	0.79973			200	0.854932	0.856365	0.843894	0.850973	0.856674			200	0.699999	0.654197	0.603392	0.643395	0.543193
	400	0.697832	0.699094	0.698347	0.699035	0.698534			400	0.567319	0.567393	0.567147	0.56661	0.567179			400	0.590097	0.462692	0.692395	0.672099	0.694499
	600	0.563074	0.562942	0.562881	0.563046	0.563193			600	0.435407	0.441519	0.439222	0.432165	0.435176			600	0.462672	0.485156	0.497328	0.498984	0.492142
	800	0.556373	0.55555	0.555556	0.55695	0.559444			800	0.440537	0.441889	0.444425	0.441836	0.443138			800	0.457241	0.519138	0.513845	0.488189	0.516491
	1000	0.408367	0.407909	0.406007	0.409313	0.409008			1000	0.483017	0.481015	0.485102	0.465646	0.476466			1000	0.354084	0.418675	0.300434	0.403538	0.324554
	1200	0.375005	0.375276	0.375309	0.373816	0.376781			1200	0.449523	0.452346	0.438573	0.434082	0.441509			1200	0.305225	0.323102	0.314456	0.329198	0.33264
	1600	0.404098	0.404022	0.403821	0.404869	0.404996			1600	0.281103	0.279773	0.276963	0.276309	0.275391			1600	0.324825	0.329314	0.344675	0.337646	0.335569
	2000	0.37361	0.37437	0.373708	0.374064	0.37379			2000	0.216571	0.216609	0.220334	0.223664	0.217774			2000	0.291119	0.287026	0.277936	0.279482	0.27836

## Sheet: Figure 2d
Figure 2d
								Group	sg-NC DMSO	sg-NC TMZ	sg-NFAT5 DMSO	sg-NFAT5 TMZ
								No. of the colonies	786	417	269	126
								Group	sg-NC DMSO	sg-NC TMZ	sg-NFAT5 DMSO	sg-NFAT5 TMZ
								Relative growth	0.99704	0.530534	0.342239	0.160305
								Group	sg-NC DMSO	sg-NC TMZ	sg-NFAT5 DMSO	sg-NFAT5 TMZ
								No. of the colonies	2346	1388	1399	633
								Group	sg-NC DMSO	sg-NC TMZ	sg-NFAT5 DMSO	sg-NFAT5 TMZ
								Relative growth	1	0.591645	0.596334	0.269821
								Group	sg-NC DMSO	sg-NC TMZ	sg-NFAT5 DMSO	sg-NFAT5 TMZ
								No. of the colonies	2081	1123	1178	728
								Group	sg-NC DMSO	sg-NC TMZ	sg-NFAT5 DMSO	sg-NFAT5 TMZ
								Relative growth	1.0048	0.539644	0.566074	0.349832

## Sheet: Figure 2e
Figure 2e
Experiment 1				Experiment 2				Experiment 3

## Sheet: Figure 2f
Figure 2f
Experiment 1
Group	sg-NC+DMSO	sg-NFAT5+DMSO	sg-NC+TMZ	sg-NFAT5+TMZ
Relative proliferation	1.0104	0.816807	0.836975	0.453782
	0.917647	0.767387	0.746218	0.544538
	1.06891	0.825891	0.804723	0.514286
	1.03866	0.776471	0.827891	0.494118
	1.0064	0.808723	0.72805	0.504202
	0.957983	0.72405	0.765387	0.52437
Experiment 2
Group	sg-NC+DMSO	sg-NFAT5+DMSO	sg-NC+TMZ	sg-NFAT5+TMZ
Relative proliferation	0.988968	0.876055	0.907203	0.630759
	0.80597	0.829332	0.731992	0.521739
	0.911097	0.813757	0.790396	0.47891
	1.1525	0.90331	0.961713	0.451655
	1.10188	0.887735	0.75146	0.58793
	1.03958	0.724205	0.86048	0.408825
Experiment 3
Group	sg-NC+DMSO	sg-NFAT5+DMSO	sg-NC+TMZ	sg-NFAT5+TMZ
Relative proliferation	1.06907	0.756757	0.861862	0.456456
	0.96997	0.705706	0.747748	0.57958
	1.13213	0.738739	0.87988	0.525526
	0.948949	0.867868	0.648649	0.501502
	0.975976	0.834835	0.666667	0.564565
	0.903904	0.78979	0.822823	0.408408

## Sheet: Figure 2g
Figure 2g
Experiment 1
Cell Line	Group	sg-NC+Vehicle+DMSO	sg-NC+EGF+DMSO	sg-NFAT5+Vehicle+DMSO	sg-NFAT5+EGF+DMSO	sg-NC+Vehicle+TMZ	sg-NC+EGF+TMZ	sg-NFAT5+Vehicle+TMZ	sg-NFAT5+EGF+TMZ
U87/EGFR	Relative proliferation	0.997087	1.18155	0.537864	0.740777	0.826214	0.917087	0.332039	0.280583
		1.03204	1.24466	0.507767	0.672816	0.948544	0.921524	0.325243	0.387379
		1.01068	1.23981	0.452427	0.58932	0.838835	0.844369	0.319417	0.360194
		0.968932	1.24078	0.56699	0.666174	0.820388	0.968641	0.459223	0.403883
		1.06311	1.16408	0.485437	0.661981	0.795146	0.932039	0.301942	0.406796
		0.928155	1.21456	0.529126	0.53301	0.703883	0.88835	0.367961	0.395146
Experiment 2
Cell Line	Group	sg-NC+Vehicle+DMSO	sg-NC+EGF+DMSO	sg-NFAT5+Vehicle+DMSO	sg-NFAT5+EGF+DMSO	sg-NC+Vehicle+TMZ	sg-NC+EGF+TMZ	sg-NFAT5+Vehicle+TMZ	sg-NFAT5+EGF+TMZ
U87/EGFR	Relative proliferation	1.10258	1.22847	0.529139	0.739556	0.776689	0.838577	0.380609	0.303249
		0.96854	1.23466	0.501289	0.705518	0.903559	0.866426	0.34657	0.343476
		0.949974	1.18515	0.414647	0.591026	0.829293	0.829293	0.402269	0.318721
		1.16447	1.16968	0.566271	0.640536	0.782878	0.980918	0.321815	0.399175
		1.08922	1.14801	0.485817	0.652914	0.764311	0.872615	0.253739	0.430119
		0.725219	1.213	0.448685	0.479629	0.708613	0.894275	0.32491	0.368231
Experiment 3
Cell Line	Group	sg-NC+Vehicle+DMSO	sg-NC+EGF+DMSO	sg-NFAT5+Vehicle+DMSO	sg-NFAT5+EGF+DMSO	sg-NC+Vehicle+TMZ	sg-NC+EGF+TMZ	sg-NFAT5+Vehicle+TMZ	sg-NFAT5+EGF+TMZ
U87/EGFR	Relative proliferation	1.00518	1.16704	0.573001	0.658789	0.827129	0.89673	0.364196	0.397831
		1.03917	1.23988	0.522823	0.70573	0.943671	0.925866	0.341534	0.40628
		0.99223	1.29006	0.432179	0.606993	0.840078	0.859501	0.318873	0.383619
		0.967951	1.27711	0.598899	0.68145	0.820654	0.979281	0.427323	0.398187
		1.0505	1.20104	0.487213	0.67012	0.799612	0.964713	0.305924	0.422467
		0.944966	1.18809	0.505018	0.537391	0.720298	0.911298	0.385238	0.35934
Experiment 1
Cell Line	Group	sg-NC+Vehicle+DMSO	sg-NC+EGF+DMSO	sg-NFAT5+Vehicle+DMSO	sg-NFAT5+EGF+DMSO	sg-NC+Vehicle+TMZ	sg-NC+EGF+TMZ	sg-NFAT5+Vehicle+TMZ	sg-NFAT5+EGF+TMZ
U251	Relative proliferation	1.01945	1.43641	0.77606	0.787032	0.783042	0.873815	0.601496	0.602494
		1.13117	1.38653	0.654364	0.721197	0.809975	0.909726	0.610474	0.631421
		1.00449	1.46334	0.657357	0.703242	0.76409	0.864838	0.582544	0.530673
		0.931671	1.36259	0.703242	0.76409	0.782045	0.842893	0.556608	0.496758
		0.965586	1.41845	0.642394	0.820948	0.710224	0.909726	0.579551	0.502743
		0.947631	1.33666	0.678304	0.84788	0.652369	0.81995	0.631421	0.519701
Experiment 2
Cell Line	Group	sg-NC+Vehicle+DMSO	sg-NC+EGF+DMSO	sg-NFAT5+Vehicle+DMSO	sg-NFAT5+EGF+DMSO	sg-NC+Vehicle+TMZ	sg-NC+EGF+TMZ	sg-NFAT5+Vehicle+TMZ	sg-NFAT5+EGF+TMZ
U251	Relative proliferation	1.17128	1.38829	0.676133	0.808927	0.694828	0.94967	0.588932	0.627192
		1.156	1.32817	0.702596	0.700979	0.75427	0.877249	0.572535	0.462719
		0.996128	1.47438	0.65862	0.81576	0.789797	0.89228	0.474024	0.511045
		0.908677	1.34457	0.602095	0.691414	0.709178	0.915509	0.530175	0.541107
		0.925074	1.43339	0.669551	0.743339	0.733774	0.767249	0.542223	0.473778
		0.842838	1.3637	0.598497	0.616691	0.665452	0.781599	0.627192	0.506946
Experiment 3
Cell Line	Group	sg-NC+Vehicle+DMSO	sg-NC+EGF+DMSO	sg-NFAT5+Vehicle+DMSO	sg-NFAT5+EGF+DMSO	sg-NC+Vehicle+TMZ	sg-NC+EGF+TMZ	sg-NFAT5+Vehicle+TMZ	sg-NFAT5+EGF+TMZ
U251	Relative proliferation	1.14489	1.43208	0.51229	0.787032	0.803364	0.842173	0.5511	0.543338
		1.18668	1.40103	0.667529	0.821197	0.912031	0.877102	0.496766	0.448124
		0.966365	1.37387	0.500647	0.803242	0.706339	0.90815	0.508409	0.527814
		1.07503	1.52911	0.745149	0.76409	0.791721	0.962484	0.486934	0.474386
		0.883959	1.36611	0.690815	0.820948	0.725744	0.989651	0.640362	0.458862
		0.743079	1.52999	0.717982	0.84788	0.620957	0.780078	0.475291	0.539457

[truncated: 128 more sheets: Figure 2h, Figure 2k, Figure 3a, Figure 3c, Figure 3d, Figure 3e, Figure 3f, Figure 3g, Figure 3h, Figure 3i, Figure 3k, Figure 3m, Figure 3n, Figure 4b, Figure 4c, Figure 4d, Figure 4f, Figure 4g, Figure 4h, Figure 4i …]
